# Supplementary material for: Brazilian Table Olives: A Source of Lactic Acid Bacteria with Antimycotoxigenic and Antifungal Activity
Source: Toxins (Basel). 2023 Jan 13;15(1):71. doi: 10.3390/toxins15010071 (PMC9866039; doi:10.3390/toxins15010071)
Supplement: Supplementary file 1 [file toxins-15-00071-s001.zip]

Archive with 1 entries (1 files):
- toxins-2125155-supplementary.pdf
